# Supplementary material for: The Yellow River is the key corridor for Tamarix austromongolica to disperse from Asia inlands to east seashores
Source: Ecol Evol. 2024 Aug 7;14(8):e11473. doi: 10.1002/ece3.11473 (PMC11303977; doi:10.1002/ece3.11473)
Supplement: Supplementary file 1 — Data S1. [file ECE3-14-e11473-s001.xlsx]

## Sheet: along the upper Yellow River
		基径(cm)	灌丛编号
地点	site	base diameter (cm)	shrub number		说明：在磴口、盐池、定边和永宁分别沿随机路线调查了200株甘蒙柽柳，记录了它们的最大基径。基径小于或等于3cm，为幼树或幼苗；大于3cm为成树。
磴口	Dengkou	12	1		Note: In Dengkou, Yanchi, Dingbian and Yongning, 200 Tamarix austromongolica shrubs were investigated, respectively, along a random route,and their maximum base diameters were recorded. The saplings or juveniles are of the base diameter <=3cm; the adults or large shrubs are of the base diameter > 3cm.
磴口	Dengkou	16	2
磴口	Dengkou	17	3
磴口	Dengkou	6	4
磴口	Dengkou	3	5
磴口	Dengkou	4	6
磴口	Dengkou	4.5	7
磴口	Dengkou	9	8
磴口	Dengkou	3.5	9
磴口	Dengkou	7.5	10
磴口	Dengkou	4	11
磴口	Dengkou	5	12
磴口	Dengkou	3	13
磴口	Dengkou	7	14
磴口	Dengkou	6	15
磴口	Dengkou	8	16
磴口	Dengkou	13	17
磴口	Dengkou	9.5	18
磴口	Dengkou	11	19
磴口	Dengkou	9	20
磴口	Dengkou	13	21
磴口	Dengkou	8	22
磴口	Dengkou	9.5	23
磴口	Dengkou	4	24
磴口	Dengkou	3	25
磴口	Dengkou	5	26
磴口	Dengkou	4.5	27
磴口	Dengkou	5	28
磴口	Dengkou	8	29
磴口	Dengkou	7.5	30
磴口	Dengkou	9	31
磴口	Dengkou	15	32
磴口	Dengkou	10	33
磴口	Dengkou	8	34
磴口	Dengkou	4	35
磴口	Dengkou	8	36
磴口	Dengkou	5	37
磴口	Dengkou	11	38
磴口	Dengkou	5	39
磴口	Dengkou	6	40
磴口	Dengkou	9	41
磴口	Dengkou	7.5	42
磴口	Dengkou	9	43
磴口	Dengkou	4	44
磴口	Dengkou	5	45
磴口	Dengkou	10	46
磴口	Dengkou	4	47
磴口	Dengkou	4	48
磴口	Dengkou	5	49
磴口	Dengkou	9.5	50
磴口	Dengkou	6	51
磴口	Dengkou	6	52
磴口	Dengkou	7.5	53
磴口	Dengkou	3.5	54
磴口	Dengkou	3.5	55
磴口	Dengkou	4	56
磴口	Dengkou	5.5	57
磴口	Dengkou	9.5	58
磴口	Dengkou	10.5	59
磴口	Dengkou	6	60
磴口	Dengkou	5	61
磴口	Dengkou	5	62
磴口	Dengkou	11	63
磴口	Dengkou	7.5	64
磴口	Dengkou	3.5	65
磴口	Dengkou	12	66
磴口	Dengkou	8.5	67
磴口	Dengkou	3.5	68
磴口	Dengkou	8.5	69
磴口	Dengkou	13.5	70
磴口	Dengkou	3.5	71
磴口	Dengkou	2.5	72
磴口	Dengkou	2.5	73
磴口	Dengkou	3.5	74
磴口	Dengkou	5	75
磴口	Dengkou	3.5	76
磴口	Dengkou	9.5	77
磴口	Dengkou	3	78
磴口	Dengkou	5.5	79
磴口	Dengkou	6	80
磴口	Dengkou	6	81
磴口	Dengkou	18	82
磴口	Dengkou	5.5	83
磴口	Dengkou	4	84
磴口	Dengkou	5	85
磴口	Dengkou	6	86
磴口	Dengkou	6.5	87
磴口	Dengkou	6	88
磴口	Dengkou	7.5	89
磴口	Dengkou	12	90
磴口	Dengkou	4	91
磴口	Dengkou	3.5	92
磴口	Dengkou	4	93
磴口	Dengkou	6	94
磴口	Dengkou	8	95
磴口	Dengkou	5.5	96
磴口	Dengkou	4.5	97
磴口	Dengkou	6.5	98
磴口	Dengkou	4	99
磴口	Dengkou	8.5	100
磴口	Dengkou	11	101
磴口	Dengkou	10	102
磴口	Dengkou	4	103
磴口	Dengkou	6	104
磴口	Dengkou	8.5	105
磴口	Dengkou	12	106
磴口	Dengkou	7.5	107
磴口	Dengkou	8.5	108
磴口	Dengkou	9.5	109
磴口	Dengkou	5.5	110
磴口	Dengkou	7.5	111
磴口	Dengkou	8.5	112
磴口	Dengkou	7.5	113
磴口	Dengkou	11.5	114
磴口	Dengkou	4.5	115
磴口	Dengkou	5.5	116
磴口	Dengkou	7	117
磴口	Dengkou	7.5	118
磴口	Dengkou	5.5	119
磴口	Dengkou	6	120
磴口	Dengkou	5.5	121
磴口	Dengkou	6	122
磴口	Dengkou	5.5	123
磴口	Dengkou	8	124
磴口	Dengkou	6.5	125
磴口	Dengkou	11	126
磴口	Dengkou	4.5	127
磴口	Dengkou	5.5	128
磴口	Dengkou	5	129
磴口	Dengkou	9.5	130
磴口	Dengkou	12	131
磴口	Dengkou	5.5	132
磴口	Dengkou	7	133
磴口	Dengkou	6	134
磴口	Dengkou	4.5	135
磴口	Dengkou	4	136
磴口	Dengkou	3.5	137
磴口	Dengkou	4	138
磴口	Dengkou	3.5	139
磴口	Dengkou	4	140
磴口	Dengkou	3	141
磴口	Dengkou	7.5	142
磴口	Dengkou	4	143
磴口	Dengkou	3.5	144
磴口	Dengkou	4.5	145
磴口	Dengkou	5	146
磴口	Dengkou	7.5	147
磴口	Dengkou	3.5	148
磴口	Dengkou	2.5	149
磴口	Dengkou	2.5	150
磴口	Dengkou	8.5	151
磴口	Dengkou	5.5	152
磴口	Dengkou	4.5	153
磴口	Dengkou	8.5	154
磴口	Dengkou	6	155
磴口	Dengkou	3	156
磴口	Dengkou	5	157
磴口	Dengkou	1.5	158
磴口	Dengkou	2.5	159
磴口	Dengkou	2	160
磴口	Dengkou	1	161
磴口	Dengkou	2.5	162
磴口	Dengkou	3	163
磴口	Dengkou	3	164
磴口	Dengkou	4.5	165
磴口	Dengkou	3	166
磴口	Dengkou	3.5	167
磴口	Dengkou	4	168
磴口	Dengkou	3	169
磴口	Dengkou	4.5	170
磴口	Dengkou	2	171
磴口	Dengkou	2.5	172
磴口	Dengkou	4.5	173
磴口	Dengkou	3	174
磴口	Dengkou	4.5	175
磴口	Dengkou	2.5	176
磴口	Dengkou	3	177
磴口	Dengkou	3.5	178
磴口	Dengkou	4.5	179
磴口	Dengkou	2.5	180
磴口	Dengkou	4.5	181
磴口	Dengkou	5	182
磴口	Dengkou	3.5	183
磴口	Dengkou	6.5	184
磴口	Dengkou	5.5	185
磴口	Dengkou	3.5	186
磴口	Dengkou	2	187
磴口	Dengkou	7.5	188
磴口	Dengkou	2	189
磴口	Dengkou	5.5	190
磴口	Dengkou	6	191
磴口	Dengkou	3.5	192
磴口	Dengkou	3.5	193
磴口	Dengkou	9	194
磴口	Dengkou	4	195
磴口	Dengkou	3	196
磴口	Dengkou	2.5	197
磴口	Dengkou	4.5	198
磴口	Dengkou	5	199
磴口	Dengkou	8	200
定边	Dingbian	7	1
定边	Dingbian	7	2
定边	Dingbian	6	3
定边	Dingbian	4	4
定边	Dingbian	5	5
定边	Dingbian	3	6
定边	Dingbian	6	7
定边	Dingbian	1.5	8
定边	Dingbian	5	9
定边	Dingbian	6	10
定边	Dingbian	5	11
定边	Dingbian	6	12
定边	Dingbian	4.5	13
定边	Dingbian	5	14
定边	Dingbian	4	15
定边	Dingbian	3	16
定边	Dingbian	3	17
定边	Dingbian	3	18
定边	Dingbian	2.5	19
定边	Dingbian	4	20
定边	Dingbian	3	21
定边	Dingbian	5	22
定边	Dingbian	3	23
定边	Dingbian	4	24
定边	Dingbian	5	25
定边	Dingbian	6	26
定边	Dingbian	4	27
定边	Dingbian	5	28
定边	Dingbian	4	29
定边	Dingbian	6	30
定边	Dingbian	4	31
定边	Dingbian	3	32
定边	Dingbian	3	33
定边	Dingbian	4	34
定边	Dingbian	3	35
定边	Dingbian	5	36
定边	Dingbian	8	37
定边	Dingbian	6	38
定边	Dingbian	3	39
定边	Dingbian	11	40
定边	Dingbian	18	41
定边	Dingbian	20	42
定边	Dingbian	15	43
定边	Dingbian	18	44
定边	Dingbian	11	45
定边	Dingbian	8	46
定边	Dingbian	5	47
定边	Dingbian	6	48
定边	Dingbian	6	49
定边	Dingbian	20	50
定边	Dingbian	7	51
定边	Dingbian	12	52
定边	Dingbian	6	53
定边	Dingbian	22	54
定边	Dingbian	6	55
定边	Dingbian	6	56
定边	Dingbian	5	57
定边	Dingbian	10	58
定边	Dingbian	5	59
定边	Dingbian	5	60
定边	Dingbian	4	61
定边	Dingbian	4	62
定边	Dingbian	13	63
定边	Dingbian	10	64
定边	Dingbian	6	65
定边	Dingbian	6	66
定边	Dingbian	8	67
定边	Dingbian	10	68
定边	Dingbian	1.5	69
定边	Dingbian	1	70
定边	Dingbian	2	71
定边	Dingbian	1.5	72
定边	Dingbian	1	73
定边	Dingbian	3	74
定边	Dingbian	2.5	75
定边	Dingbian	3	76
定边	Dingbian	5	77
定边	Dingbian	3	78
定边	Dingbian	2.5	79
定边	Dingbian	5	80
定边	Dingbian	3	81
定边	Dingbian	4	82
定边	Dingbian	4	83
定边	Dingbian	2	84
定边	Dingbian	3	85
定边	Dingbian	5	86
定边	Dingbian	3	87
定边	Dingbian	18	88
定边	Dingbian	7	89
定边	Dingbian	6	90
定边	Dingbian	18	91
定边	Dingbian	5	92
定边	Dingbian	10	93
定边	Dingbian	23	94
定边	Dingbian	8	95
定边	Dingbian	12	96
定边	Dingbian	8	97
定边	Dingbian	7	98
定边	Dingbian	15	99
定边	Dingbian	16	100
定边	Dingbian	9	101
定边	Dingbian	8	102
定边	Dingbian	5	103
定边	Dingbian	10	104
定边	Dingbian	8	105
定边	Dingbian	6	106
定边	Dingbian	5	107
定边	Dingbian	9	108
定边	Dingbian	7	109
定边	Dingbian	12	110
定边	Dingbian	6	111
定边	Dingbian	5	112
定边	Dingbian	8	113
定边	Dingbian	9	114
定边	Dingbian	8	115
定边	Dingbian	4	116
定边	Dingbian	7	117
定边	Dingbian	6	118
定边	Dingbian	4	119
定边	Dingbian	7	120
定边	Dingbian	5	121
定边	Dingbian	8	122
定边	Dingbian	12	123
定边	Dingbian	8	124
定边	Dingbian	10	125
定边	Dingbian	11	126
定边	Dingbian	15	127
定边	Dingbian	8	128
定边	Dingbian	15	129
定边	Dingbian	17	130
定边	Dingbian	10	131
定边	Dingbian	7	132
定边	Dingbian	10	133
定边	Dingbian	12	134
定边	Dingbian	8	135
定边	Dingbian	5	136
定边	Dingbian	12	137
定边	Dingbian	13	138
定边	Dingbian	5	139
定边	Dingbian	13	140
定边	Dingbian	10	141
定边	Dingbian	13	142
定边	Dingbian	10	143
定边	Dingbian	10	144
定边	Dingbian	7	145
定边	Dingbian	9	146
定边	Dingbian	6	147
定边	Dingbian	20	148
定边	Dingbian	10	149
定边	Dingbian	8	150
定边	Dingbian	9	151
定边	Dingbian	5	152
定边	Dingbian	10	153
定边	Dingbian	12	154
定边	Dingbian	15	155
定边	Dingbian	10	156
定边	Dingbian	25	157
定边	Dingbian	8	158
定边	Dingbian	8	159
定边	Dingbian	10	160
定边	Dingbian	5	161
定边	Dingbian	13	162
定边	Dingbian	15	163
定边	Dingbian	8	164
定边	Dingbian	15	165
定边	Dingbian	16	166
定边	Dingbian	10	167
定边	Dingbian	5	168
定边	Dingbian	8	169
定边	Dingbian	8	170
定边	Dingbian	12	171
定边	Dingbian	9	172
定边	Dingbian	15	173
定边	Dingbian	15	174
定边	Dingbian	7	175
定边	Dingbian	15	176
定边	Dingbian	13	177
定边	Dingbian	10	178
定边	Dingbian	7	179
定边	Dingbian	15	180
定边	Dingbian	12	181
定边	Dingbian	15	182
定边	Dingbian	15	183
定边	Dingbian	17	184
定边	Dingbian	20	185
定边	Dingbian	10	186
定边	Dingbian	10	187
定边	Dingbian	15	188
定边	Dingbian	10	189
定边	Dingbian	20	190
定边	Dingbian	18	191
定边	Dingbian	10	192
定边	Dingbian	15	193
定边	Dingbian	14	194
定边	Dingbian	13	195
定边	Dingbian	15	196
定边	Dingbian	20	197
定边	Dingbian	8	198
定边	Dingbian	5	199
定边	Dingbian	6	200
盐池	Yanchi	22	1
盐池	Yanchi	15	2
盐池	Yanchi	25	3
盐池	Yanchi	14	4
盐池	Yanchi	10	5
盐池	Yanchi	16	6
盐池	Yanchi	13	7
盐池	Yanchi	20	8
盐池	Yanchi	10	9
盐池	Yanchi	17	10
盐池	Yanchi	16	11
盐池	Yanchi	15	12
盐池	Yanchi	12	13
盐池	Yanchi	17	14
盐池	Yanchi	23	15
盐池	Yanchi	17	16
盐池	Yanchi	11	17
盐池	Yanchi	10	18
盐池	Yanchi	6	19
盐池	Yanchi	12	20
盐池	Yanchi	8	21
盐池	Yanchi	8	22
盐池	Yanchi	13	23
盐池	Yanchi	12	24
盐池	Yanchi	9	25
盐池	Yanchi	9	26
盐池	Yanchi	10	27
盐池	Yanchi	11	28
盐池	Yanchi	5	29
盐池	Yanchi	10	30
盐池	Yanchi	3	31
盐池	Yanchi	4.5	32
盐池	Yanchi	7	33
盐池	Yanchi	7	34
盐池	Yanchi	3.5	35
盐池	Yanchi	8	36
盐池	Yanchi	10	37
盐池	Yanchi	16	38
盐池	Yanchi	10	39
盐池	Yanchi	5	40
盐池	Yanchi	12	41
盐池	Yanchi	5	42
盐池	Yanchi	8	43
盐池	Yanchi	11	44
盐池	Yanchi	3	45
盐池	Yanchi	8	46
盐池	Yanchi	12	47
盐池	Yanchi	7	48
盐池	Yanchi	5	49
盐池	Yanchi	6	50
盐池	Yanchi	5	51
盐池	Yanchi	5	52
盐池	Yanchi	6	53
盐池	Yanchi	5	54
盐池	Yanchi	6	55
盐池	Yanchi	5	56
盐池	Yanchi	5	57
盐池	Yanchi	6	58
盐池	Yanchi	4.5	59
盐池	Yanchi	6	60
盐池	Yanchi	5.5	61
盐池	Yanchi	6	62
盐池	Yanchi	8	63
盐池	Yanchi	9	64
盐池	Yanchi	4	65
盐池	Yanchi	6	66
盐池	Yanchi	7	67
盐池	Yanchi	6	68
盐池	Yanchi	7	69
盐池	Yanchi	7	70
盐池	Yanchi	6	71
盐池	Yanchi	5	72
盐池	Yanchi	5	73
盐池	Yanchi	6	74
盐池	Yanchi	12	75
盐池	Yanchi	5	76
盐池	Yanchi	6	77
盐池	Yanchi	5	78
盐池	Yanchi	5	79
盐池	Yanchi	6	80
盐池	Yanchi	7	81
盐池	Yanchi	10	82
盐池	Yanchi	5	83
盐池	Yanchi	6	84
盐池	Yanchi	5	85
盐池	Yanchi	6	86
盐池	Yanchi	4	87
盐池	Yanchi	8	88
盐池	Yanchi	3	89
盐池	Yanchi	5	90
盐池	Yanchi	5	91
盐池	Yanchi	8	92
盐池	Yanchi	5	93
盐池	Yanchi	4	94
盐池	Yanchi	4	95
盐池	Yanchi	6	96
盐池	Yanchi	4	97
盐池	Yanchi	8	98
盐池	Yanchi	9	99
盐池	Yanchi	4	100
盐池	Yanchi	5	101
盐池	Yanchi	6	102
盐池	Yanchi	6	103
盐池	Yanchi	7	104
盐池	Yanchi	6	105
盐池	Yanchi	10	106
盐池	Yanchi	6	107
盐池	Yanchi	5	108
盐池	Yanchi	6	109
盐池	Yanchi	5	110
盐池	Yanchi	6	111
盐池	Yanchi	5	112
盐池	Yanchi	6	113
盐池	Yanchi	6	114
盐池	Yanchi	7	115
盐池	Yanchi	7	116
盐池	Yanchi	5	117
盐池	Yanchi	6	118
盐池	Yanchi	3	119
盐池	Yanchi	7	120
盐池	Yanchi	5	121
盐池	Yanchi	5	122
盐池	Yanchi	6	123
盐池	Yanchi	5	124
盐池	Yanchi	5	125
盐池	Yanchi	6	126
盐池	Yanchi	5	127
盐池	Yanchi	12	128
盐池	Yanchi	8	129
盐池	Yanchi	11	130
盐池	Yanchi	6	131
盐池	Yanchi	12	132
盐池	Yanchi	6	133
盐池	Yanchi	7	134
盐池	Yanchi	8	135
盐池	Yanchi	7	136
盐池	Yanchi	8	137
盐池	Yanchi	5	138
盐池	Yanchi	4	139
盐池	Yanchi	4	140
盐池	Yanchi	6	141
盐池	Yanchi	5	142
盐池	Yanchi	5	143
盐池	Yanchi	4	144
盐池	Yanchi	3	145
盐池	Yanchi	6	146
盐池	Yanchi	6	147
盐池	Yanchi	4	148
盐池	Yanchi	9	149
盐池	Yanchi	9	150
盐池	Yanchi	6	151
盐池	Yanchi	4	152
盐池	Yanchi	6	153
盐池	Yanchi	4	154
盐池	Yanchi	7	155
盐池	Yanchi	5	156
盐池	Yanchi	3	157
盐池	Yanchi	3	158
盐池	Yanchi	3	159
盐池	Yanchi	3	160
盐池	Yanchi	3	161
盐池	Yanchi	2	162
盐池	Yanchi	5	163
盐池	Yanchi	5	164
盐池	Yanchi	6	165
盐池	Yanchi	5	166
盐池	Yanchi	4	167
盐池	Yanchi	5	168
盐池	Yanchi	5	169
盐池	Yanchi	3	170
盐池	Yanchi	7	171
盐池	Yanchi	5	172
盐池	Yanchi	5	173
盐池	Yanchi	4	174
盐池	Yanchi	6	175
盐池	Yanchi	5	176
盐池	Yanchi	5	177
盐池	Yanchi	4	178
盐池	Yanchi	2	179
盐池	Yanchi	4	180
盐池	Yanchi	5	181
盐池	Yanchi	6	182
盐池	Yanchi	3	183
盐池	Yanchi	4	184
盐池	Yanchi	3	185
盐池	Yanchi	5	186
盐池	Yanchi	6	187
盐池	Yanchi	4	188
盐池	Yanchi	3	189
盐池	Yanchi	5	190
盐池	Yanchi	5	191
盐池	Yanchi	6	192
盐池	Yanchi	5	193
盐池	Yanchi	5	194
盐池	Yanchi	4	195
盐池	Yanchi	4	196
盐池	Yanchi	5	197
盐池	Yanchi	5	198
盐池	Yanchi	6	199
盐池	Yanchi	6	200
永宁	Yongning	8	1
永宁	Yongning	5	2
永宁	Yongning	7	3
永宁	Yongning	5	4
永宁	Yongning	8	5
永宁	Yongning	0.8	6
永宁	Yongning	1.5	7
永宁	Yongning	2.5	8
永宁	Yongning	16	9
永宁	Yongning	6	10
永宁	Yongning	4	11
永宁	Yongning	3	12
永宁	Yongning	7	13
永宁	Yongning	2.5	14
永宁	Yongning	8	15
永宁	Yongning	4	16
永宁	Yongning	1	17
永宁	Yongning	1.5	18
永宁	Yongning	2.5	19
永宁	Yongning	7	20
永宁	Yongning	6	21
永宁	Yongning	2.5	22
永宁	Yongning	6	23
永宁	Yongning	4	24
永宁	Yongning	3	25
永宁	Yongning	5	26
永宁	Yongning	3	27
永宁	Yongning	4	28
永宁	Yongning	7	29
永宁	Yongning	5	30
永宁	Yongning	10	31
永宁	Yongning	5	32
永宁	Yongning	5	33
永宁	Yongning	10	34
永宁	Yongning	0.5	35
永宁	Yongning	16	36
永宁	Yongning	1.5	37
永宁	Yongning	3	38
永宁	Yongning	1.5	39
永宁	Yongning	2	40
永宁	Yongning	3.5	41
永宁	Yongning	10	42
永宁	Yongning	2	43
永宁	Yongning	6	44
永宁	Yongning	2	45
永宁	Yongning	3	46
永宁	Yongning	7	47
永宁	Yongning	6	48
永宁	Yongning	3.5	49
永宁	Yongning	2.5	50
永宁	Yongning	1.5	51
永宁	Yongning	2.5	52
永宁	Yongning	2	53
永宁	Yongning	3.5	54
永宁	Yongning	4	55
永宁	Yongning	2.5	56
永宁	Yongning	4	57
永宁	Yongning	2	58
永宁	Yongning	2.5	59
永宁	Yongning	5	60
永宁	Yongning	2.5	61
永宁	Yongning	1.5	62
永宁	Yongning	3.5	63
永宁	Yongning	8	64
永宁	Yongning	3	65
永宁	Yongning	5.5	66
永宁	Yongning	7.5	67
永宁	Yongning	6	68
永宁	Yongning	2.5	69
永宁	Yongning	2	70
永宁	Yongning	4	71
永宁	Yongning	2	72
永宁	Yongning	2	73
永宁	Yongning	8	74
永宁	Yongning	3.5	75
永宁	Yongning	5.5	76
永宁	Yongning	2.5	77
永宁	Yongning	6	78
永宁	Yongning	5	79
永宁	Yongning	3.5	80
永宁	Yongning	8	81
永宁	Yongning	12	82
永宁	Yongning	5.5	83
永宁	Yongning	4	84
永宁	Yongning	6	85
永宁	Yongning	2	86
永宁	Yongning	7	87
永宁	Yongning	2.5	88
永宁	Yongning	2	89
永宁	Yongning	6	90
永宁	Yongning	4.5	91
永宁	Yongning	6	92
永宁	Yongning	4	93
永宁	Yongning	8	94
永宁	Yongning	5	95
永宁	Yongning	4.5	96
永宁	Yongning	3.5	97
永宁	Yongning	5	98
永宁	Yongning	6	99
永宁	Yongning	7	100
永宁	Yongning	6	101
永宁	Yongning	4	102
永宁	Yongning	2	103
永宁	Yongning	3	104
永宁	Yongning	4.5	105
永宁	Yongning	4.5	106
永宁	Yongning	10	107
永宁	Yongning	2	108
永宁	Yongning	6.5	109
永宁	Yongning	2.5	110
永宁	Yongning	6	111
永宁	Yongning	8	112
永宁	Yongning	2	113
永宁	Yongning	5	114
永宁	Yongning	2.5	115
永宁	Yongning	3.5	116
永宁	Yongning	3.5	117
永宁	Yongning	4.5	118
永宁	Yongning	5	119
永宁	Yongning	5	120
永宁	Yongning	6	121
永宁	Yongning	5	122
永宁	Yongning	3.5	123
永宁	Yongning	3.5	124
永宁	Yongning	3	125
永宁	Yongning	5	126
永宁	Yongning	10	127
永宁	Yongning	11	128
永宁	Yongning	4.5	129
永宁	Yongning	5.5	130
永宁	Yongning	1.5	131
永宁	Yongning	1	132
永宁	Yongning	2.5	133
永宁	Yongning	5	134
永宁	Yongning	1	135
永宁	Yongning	4	136
永宁	Yongning	3.5	137
永宁	Yongning	2.5	138
永宁	Yongning	3	139
永宁	Yongning	4	140
永宁	Yongning	3	141
永宁	Yongning	2	142
永宁	Yongning	4.5	143
永宁	Yongning	3	144
永宁	Yongning	4.5	145
永宁	Yongning	3	146
永宁	Yongning	4	147
永宁	Yongning	4	148
永宁	Yongning	4	149
永宁	Yongning	5	150
永宁	Yongning	3.5	151
永宁	Yongning	8	152
永宁	Yongning	9	153
永宁	Yongning	4	154
永宁	Yongning	6.5	155
永宁	Yongning	3.5	156
永宁	Yongning	7	157
永宁	Yongning	1.5	158
永宁	Yongning	4.5	159
永宁	Yongning	5.5	160
永宁	Yongning	3	161
永宁	Yongning	7	162
永宁	Yongning	6	163
永宁	Yongning	3.5	164
永宁	Yongning	2.5	165
永宁	Yongning	3	166
永宁	Yongning	10	167
永宁	Yongning	6.5	168
永宁	Yongning	4	169
永宁	Yongning	7	170
永宁	Yongning	7.5	171
永宁	Yongning	3	172
永宁	Yongning	2.5	173
永宁	Yongning	7.5	174
永宁	Yongning	10	175
永宁	Yongning	7	176
永宁	Yongning	3.5	177
永宁	Yongning	3	178
永宁	Yongning	4	179
永宁	Yongning	6	180
永宁	Yongning	2.5	181
永宁	Yongning	1.2	182
永宁	Yongning	3	183
永宁	Yongning	3	184
永宁	Yongning	4	185
永宁	Yongning	2.5	186
永宁	Yongning	7	187
永宁	Yongning	4	188
永宁	Yongning	3	189
永宁	Yongning	3	190
永宁	Yongning	3.5	191
永宁	Yongning	3.5	192
永宁	Yongning	3.5	193
永宁	Yongning	5.5	194
永宁	Yongning	3.5	195
永宁	Yongning	3.5	196
永宁	Yongning	2.5	197
永宁	Yongning	2.5	198
永宁	Yongning	2.5	199
永宁	Yongning	3	200

## Sheet: along the Laizhou Bay coasts
	海滩 low foreflat	海岸 high backland
	3	2.5		说明：表格内容为灌丛的最大基径。设置20个10×10m样方，调查海滩和海岸每一丛甘萌柽柳中分枝基径的最大值。
	2	3.5		Note: Contents of the table are maximum base diameters of all sampled Tamarix austromongolica shrubs. 20 quadrats in size of 10×10m were sampled from two typical sites on the Laizhou bay coast, including a low supratidal flat and a high backland away from the flat. In each quadrat, maximum base diameter of every Tamarix austromongolica shrub was measured.
	1.5	3.5
	1	3
	3.5	3
	2.5	3.5
	5	3
	4	3
	3.5	3.5
	3	4.5
	3	6.5
	1.5	2.5
	2.5	3.5
	2	2.5
	3.5	2
	1.5	3.5
	2	3
	1.5	3.5
	2.5	3
	3	2.5
	1.5	3.5
	1	2.5
	1	3.5
	0.5	4
	1.5	3
	1.5	4.5
	2	4.5
	1	3
	0.5	2.5
	1.5	2
	1.5	3.5
	3.5	4.5
	1.5	2.5
	1	2
	1	2
	4	3.5
	2	3
	3.5	1.5
	2	5
	0.5	2.5
	1.5	3
	1	3.5
	0.5	6.5
	2.5	8.5
	2.5	3
	2	4
	1.5	3.5
	1.5	3
	3	5
	3	3
	1	2.5
	1.5
	1.5
	2.5
	3.5
	2.5
	2.5
	2
	3
	4
	4
	3.5
	2.5
	2
	3.5
	1
	0.5
	1.5
	5.5
	2.5
	2
	0.5
	2.5
	2
	2
	2
	2
	2.5
	2.5
	2
	3
	2.5
	2
	3
	3.5
	1.5
	2
	2
	1.5
	2.5
	2
	2
	3
	0.5
	3.5
	1.5
	2
	3
	2
	0.5
	2
	1.5
	1
	1.5
	3
	2.5
	2.5
	2.5
	3
	3.5
	3.5
	4.5
	2.5
	3.5
	1.5
	3.5
	2.5
	2
	2.5
	1.5
	1.5
	2
	3.5
	2
	2
	2
	2
	2.5
	3
	0.5
	0.5
	1.5
	2
	1.5
	3
	2.5
	3
	2.5
	3
	2.5
	2.5
	2
	2
	2.5
	2
	3.5
	2
	2.5
	2
	2.5
	2
	2.5
	3
	1.5
	2
	3
	3.5
	4
	2.5
	2.5
	1.5
	1.5
	1
	2
	1
	1.5
	1.5
	1.5
	2.5
	5
	3.5
	2.5
	0.3
	0.5
	0.5
	0.5
	2
	1.5
	1
	4.5
	3
	1.5
	2.5
	2
	2
	2.5
	3.5
	2.5
	3.5
	2.5
	1.5
	1
	2
	2.5
	2.5
	2.5
	2.5
